# Supplementary material for: Effect of Conventional and Ultrasound-Assisted Extraction Conditions on the Physicochemical Properties, Phytochemical Content, Antioxidant Activity and Functional Properties of Alfalfa Protein Concentrates
Source: Foods. 2025 Dec 14;14(24):4309. doi: 10.3390/foods14244309 (PMC12733140; doi:10.3390/foods14244309)
Supplement: Supplementary file 1 [file foods-14-04309-s001.zip]

Archive with 1 entries (1 files):
- foods-3995958-supplementary.pdf
